# Supplementary material for: The Gene Encoding the Antisense Protein ASP of HIV-1: Origin, Distribution and Maintenance
Source: Viruses. 2026 Mar 18;18(3):381. doi: 10.3390/v18030381 (PMC13030601; doi:10.3390/v18030381)
Supplement: Supplementary file 1 [file viruses-18-00381-s001.zip]

Archive with 3 entries (2 files):
-  Houmey et al Supplementary Figures and Tables  Revised Version February 2026 MARS FINAL PROOF.pptx
- __MACOSX/
- __MACOSX/._ Houmey et al Supplementary Figures and Tables  Revised Version February 2026 MARS FINAL PROOF.pptx
